# Supplementary material for: Development and Characterization of Transcription Factor Gene-Derived Microsatellite (TFGM) Markers in Medicago truncatula and Their Transferability in Leguminous and Non-Leguminous Species
Source: Molecules. 2015 May 15;20(5):8759–71. doi: 10.3390/molecules20058759 (PMC6272326; doi:10.3390/molecules20058759)
Supplement: Supplementary file 1 [file molecules-20-08759-s002.zip]

Archive with 4 entries (3 files):
- Supplementary Files/Figure S1.pdf
- Supplementary Files/Table S1.xlsx
- Supplementary Files/Table S2.xlsx
- Supplementary Files/
