# Supplementary material for: Development and Characterization of Transcription Factor Gene-Derived Microsatellite (TFGM) Markers in Medicago truncatula and Their Transferability in Leguminous and Non-Leguminous Species
Source: Molecules. 2015 May 15;20(5):8759–71. doi: 10.3390/molecules20058759 (PMC6272326; doi:10.3390/molecules20058759)
Supplement: Supplementary file 1 [file molecules-20-08759-s002.zip › Supplementary Files/Table S1.xlsx]

## Sheet: Table S1
Table S1. Details of transcription factor gene-derived microsatellite (TFGM) markers developed in the present study
Primer name	Accession No.	Motif	Start	End	Forward primer (5'-3')	Tm (°C)	Reverse primer (5'-3')	Tm (°C)	Size (bp)	Transcription factor family	Reference
MtTFSSR-1	AC121238_43.5	(CAA)5	475	489	agcagcaggaaacacagctt	60.201	caattggtgagagctggtga	59.831	255	GRAS	Present study
MtTFSSR-2	AC123975_4.5	(TAG)5	1167	1181	gagccttgcaagtgatgaca	59.992	gggagggtctcaatcaaaca	59.903	223	HB	Present study
MtTFSSR-3	AC126007_14.4	(CAA)5	341	355	cctttcatttccttcaaaccc	59.801	ttatccttcattcggcttcg	60.167	279	bHLH	Present study
MtTFSSR-4	AC126007_28.4	(AAG)5	124	138	cgcaaaagatggtgatgatg	60.073	ttcgcgatctcttttcacaa	59.542	254	PHD	Present study
MtTFSSR-5	AC126007_28.4	(T)10	562	571	tgtgttggaagatggagctg	59.831	ggctgacctgttcatccagt	60.12	218	PHD	Present study
MtTFSSR-6	AC126016_16.4	(ATG)5	122	136	atctagccggagtgagcaga	60.119	gatcagcaagttcagccaca	59.992	263	E2F_DP	Present study
MtTFSSR-8	AC127021_34.4	(A)10	589	598	accaagccgcttatttagca	59.875	ctgaacccaaatcctcaaaca	59.956	273	AP2_EREBP	Present study
MtTFSSR-9	AC133862_16.4	(ATC)7	264	284	tgttccatgcagtagcttgc	60.019	aggctgaaatgctttgcact	60.022	229	C2C2_Zn-YABBY	Present study
MtTFSSR-10	AC135317_8.4	(GAA)6	718	735	taacccaacttcctcaaccg	59.964	tgcatcaactcacttggctc	59.992	225	bHLH	Present study
MtTFSSR-11	AC135317_8.4	(ACC)5	1243	1257	cctctttcaccaactggacc	59.549	agtttgaggggaggtttcgt	59.972	152	bHLH	Present study
MtTFSSR-13	AC136450_40.5	(ATC)6	68	85	ggaaatcttttctgcattgagg	60.075	ggaagatgatgatgccgtct	60.042	270	C2C2_Zn-Dof	Present study
MtTFSSR-15	AC136955_16.5	(GCA)6	807	824	atgctgccacccaaaactat	59.457	gaagcagaagaagaaaatggga	59.835	208	(R1)R2R3_MYB	Present study
MtTFSSR-16	AC136955_2.5	(CTG)8	296	319	cctggtactcctgctgcttc	60.012	ttggcagcattgtcatcatt	60.08	146	MYB_related	Present study
MtTFSSR-17	AC137065_19.4	(CTT)5	62	76	tccaagcgaggatcaaattc	60.155	ttgggttgggtttgaagaag	59.942	195	E2F_DP	Present study
MtTFSSR-18	AC137077_45.4	(GAA)5	735	749	ggaagatcaatgttgctgtcaa	60.118	aaggtggcaagttgagatcg	60.255	255	C2H2_Zn	Present study
MtTFSSR-19	AC137703_19.5	(TAC)5	936	950	ttgagggttcaacgtttggt	60.388	ctcgaagcgcgttaagaaac	60.152	196	GRAS	Present study
MtTFSSR-21	AC137825_44.4	(AAG)6	362	379	atggattggagagaccatgc	59.893	ccagcaggactttttcttgc	59.993	229	ABI3VP1	Present study
MtTFSSR-22	AC137831_24.4	(AGA)6	900	917	tcttggggaattacagattgtg	58.949	ttgcttggaatgtggcaata	60.073	204	(R1)R2R3_MYB	Present study
MtTFSSR-23	AC137994_34.4	(CAA)5	1012	1026	tccttcgctcttcgttgttt	59.993	tctatgttgcagctgttggg	59.864	178	AP2_EREBP	Present study
MtTFSSR-24	AC139355_29.4	(CAT)5	896	910	atcagccatggcatacacaa	59.955	tggtttggtggaatgaagaa	58.947	216	WRKY_Zn	Present study
MtTFSSR-25	AC139707_40.4	(AAC)6	232	249	tggtgaagaaattggcctct	59.67	tcaacctcgtcatgaaccaa	60.088	253	PHD	Present study
MtTFSSR-26	AC139744_78.4	(GCA)5	1365	1379	attccagcaccattaccgac	59.82	atgcctgcctgactatttgg	60.096	252	JUMONJI	Present study
MtTFSSR-28	AC140549_72.5	(AAC)5gagacctagaagaagaacaacaacaactatctcaacgagacctagaacaacatgaatcagaatt(AGA)7	218	317	cggagagaatcgaaagggat	60.537	gtggttgtggaggagaagga	60.088	263	C3H-TypeI	Present study
MtTFSSR-29	AC140549_72.5	(ACC)9	422	448	gttgatgatgacgacgatgg	59.925	gtgcagaggttgagagggag	59.986	207	C3H-TypeI	Present study
MtTFSSR-30	AC140915_53.5	(TCA)5	874	888	ttctgaaattccaccttggc	60.051	cattgttgcacccatttgag	59.964	214	C2H2_Zn	Present study
MtTFSSR-31	AC141864_14.4	(AAT)5	250	264	ccttccttaaaccgcattca	60.067	ttgcctttctctggctttgt	59.993	276	HB	Present study
MtTFSSR-32	AC144483_36.5	(CAG)5	352	366	tcaggatgtttcccatccat	60.135	gctgctgttgctgttgttgt	60.104	250	ARF	Present study
MtTFSSR-33	AC144483_36.5	(GCA)5	930	944	acaaaacacctcggagcaac	60.156	cagaaagctgctgtgattgc	59.746	275	ARF	Present study
MtTFSSR-34	AC144515_44.5	(TCA)5	85	99	tttcattgagtggctcaaacc	60.103	tccaatatgcaaagccacaa	60.073	208	C2H2_Zn	Present study
MtTFSSR-35	AC144515_44.5	(AAG)6	299	316	ttgtggctttgcatattgga	60.073	ggatctgtgcaggagttggt	60.12	150	C2H2_Zn	Present study
MtTFSSR-36	AC144563_5.4	(TGG)8	174	197	accgccaatttttgcctatt	60.673	catgtagcaacaccaccacc	59.88	223	SBP	Present study
MtTFSSR-37	AC144617_29.5	(CAG)6	421	438	tacagaggcaacaccagcag	60.049	cttcattgcagcatcttcca	59.948	275	LUG	Present study
MtTFSSR-38	AC144729_8.4	(CTT)5	374	388	aaatgggttgctgaaattcg	59.938	gaaaccagaaggacgaggaa	59.259	252	AP2_EREBP	Present study
MtTFSSR-39	AC146548_4.5	(GGT)6	1123	1140	tggacttttccgtcagtgaa	59.262	ccacttggttgatggtgttg	59.848	263	TCP	Present study
MtTFSSR-40	AC146559_30.4	(TAA)7	276	296	tatggcgaatctgctaggct	59.967	gatcccaatccttaagccct	59.379	262	AP2_EREBP	Present study
MtTFSSR-41	AC146570_5.4	(TCA)5	216	230	tccctacagcaggaggtgat	59.679	gatgctcagaaccagcatga	59.95	210	bHLH	Present study
MtTFSSR-42	AC147435_27.4	(ATA)8	1544	1567	ctgtgatgccttcttccaca	59.831	tttccccaagtatagctaccg	58.286	241	(R1)R2R3_MYB	Present study
MtTFSSR-43	AC147435_29.4	(CAA)6	577	594	atggctgctttgttacctgg	60.132	tgttggggataaagggtgaa	60.162	267	(R1)R2R3_MYB	Present study
MtTFSSR-44	AC147484_44.5	(CAA)5gaccgc(CAA)6	192	230	tttggacatctgcaaacatca	60.104	ccatcatcgatattttcattgc	59.286	269	C2H2_Zn	Present study
MtTFSSR-45	AC148219_19.5	(CAA)5	942	956	catcatcatcgtcctcatcg	60.031	ttgacacttcaactccaacca	59.172	249	EIL	Present study
MtTFSSR-46	AC148237_4.4	(TGG)5	216	230	tcaaattcacgtgcaggaag	59.84	tcatgagcagccacaatctc	59.95	251	C3H-TypeI	Present study
MtTFSSR-47	AC148237_4.4	(TGG)7	636	656	tgagcaatcgaagaatcgtg	59.948	ccactaccaacactcccacc	60.275	105	C3H-TypeI	Present study
MtTFSSR-49	AC148348_19.4	(AGC)5	142	156	ccatacctgaattttccccc	60.37	gtggtaaaggttccaagcca	59.971	277	AP2_EREBP	Present study
MtTFSSR-50	AC148761_23.4	(A)12	1233	1244	cgcccacatcttggtatttt	59.823	ctttttcgggaagtgtttgg	59.581	217	ABI3VP1	Present study
MtTFSSR-52	AC149079_16.4	(TCT)6	553	570	gccaagctgtttcttcttcg	60.132	gtcttcaagccgaaaactcg	59.993	215	AP2_EREBP	Present study
MtTFSSR-53	AC149131_24.4	(CTA)9	263	289	aaggagacaacaacaacggg	60.005	ggaattggagagattggcac	59.488	211	ABI3VP1	Present study
MtTFSSR-54	AC149134_18.5	(CAA)5	457	471	gtggccactgaatcatttcc	60.326	cggtgacaaactcaccattg	60.001	261	bZIP	Present study
MtTFSSR-55	AC149471_36.5	(ACAATA)5	353	382	gtcaaggtggtggctttgat	59.973	tcaatcttgaattgcccctc	60.014	162	bHLH	Present study
MtTFSSR-56	AC149471_36.5	(GCT)5	505	519	attgagttttaccgggggag	60.18	cgcattgaggcaatgtagaa	59.833	271	bHLH	Present study
MtTFSSR-57	AC149804_64.5	(AGA)5	1067	1081	tgcattcaatggaatacctga	58.98	tcggtgtcaccaatcgagta	60.112	222	AP2_EREBP	Present study
MtTFSSR-58	AC150505_42.5	(CTT)7	194	214	tgcaaattacacctttgaccc	59.853	tcaaaaggtggttgtggttg	59.435	273	GARP_G2-like	Present study
MtTFSSR-59	AC150784_29.4	(TGA)6	57	74	gatggtgaaggaacttctgga	59.126	agtggttctccctccctgtt	59.968	168	AP2_EREBP	Present study
MtTFSSR-60	AC150799_29.5	(AACAAA)5	157	186	tcctcaacacaacaactccaa	59.172	gatgcagatgcagatgaatga	59.779	226	WRKY_Zn	Present study
MtTFSSR-61	AC150799_29.5	(TAA)5	930	944	tgaggaaggttccaaggatg	60.042	atcatgttagcctcggatcg	60.059	219	WRKY_Zn	Present study
MtTFSSR-63	AC151527_28.4	(TCC)6	771	788	tggtggtctaggggtgaaaa	60.345	gccaaaatgaagggtcttga	60.051	242	GARP_G2-like	Present study
MtTFSSR-64	AC152422_6.5	(TCT)7	166	186	taatgggaggaacatgcaca	59.924	aagagcgacggtttcgttta	59.883	222	C2C2_Zn-GATA	Present study
MtTFSSR-65	AC153643_19.5	(GAA)6	709	726	tccacttgaagtcaacgcag	60.025	gctgaccaaacccttgacat	59.973	229	AP2_EREBP	Present study
MtTFSSR-66	AC155228_16.4	(ATA)5	914	928	cagcagtactggcaatgatga	59.879	cttccaaagttccatgtggc	60.495	265	NAC	Present study
MtTFSSR-67	AC155888_20.4	(A)10	688	697	caatggaatacctgagtgcttg	59.632	ggttgtatgtatcattcatccttctt	58.816	146	AP2_EREBP	Present study
MtTFSSR-69	AC157472_4.4	(TCA)6	222	239	cttctcaagctcttggtggc	60.134	cagcatggagctgatgaaaa	59.948	246	C2H2_Zn	Present study
MtTFSSR-70	AC158498_10.4	(AAT)5	307	321	ttcaagaccgtctcggctac	60.397	tgatgattgttctgctgcaa	58.942	238	TCP	Present study
MtTFSSR-71	AC158546_1.4	(TGG)7	747	767	tggggtcaattttggcttag	59.931	tttggaacttgttgctgctg	60.027	165	C2C2_Zn-Dof	Present study
MtTFSSR-73	AC159536_30.4	(AAC)7	152	172	aggagcaacatggtgtgatg	59.551	ggagattgcaatgaggatcg	60.57	197	WRKY_Zn	Present study
MtTFSSR-75	AC161241_7.5	(ACT)5	379	393	caagttgctagccatgctca	60.157	ttccacaatgcttcttgtgc	59.847	251	MYB_related	Present study
MtTFSSR-76	AC161788_1.4	(ACC)5	540	554	acgtttggaagcatgggata	60.331	cacattaccagccaccattg	59.84	175	MADS	Present study
MtTFSSR-77	AC162278_27.4	(CAA)5	475	489	agcagcaggaaacacagctt	60.201	caattggtgagagctggtga	59.831	255	GRAS	Present study
MtTFSSR-78	AC162439_18.4	(CAA)7	1036	1056	aggaggctcatgtgatcagg	60.223	tgatggtggatgtatggtgg	60.048	224	NAC	Present study
MtTFSSR-79	AC163897_1.4	(CAT)6	712	729	tgcttcagttccagctgattt	60.008	aggaggaggagctgcacata	59.973	259	(R1)R2R3_MYB	Present study
MtTFSSR-80	AC163897_1.4	(CTT)5	878	892	ttaacaatggtgctgcttgg	59.729	aggaggaggagctgcacata	59.973	119	(R1)R2R3_MYB	Present study
MtTFSSR-82	AC165218_26.4	(TAC)5	918	932	cgagggtcaacacacacatc	60.005	accaccagaaccaccaacat	60.135	211	WRKY_Zn	Present study
MtTFSSR-83	AC166046_9.5	(CAT)5	901	915	taagtccggtaggttggtgc	59.993	agatgaaacgccgaaaattg	60.074	193	C2C2_Zn-GATA	Present study
MtTFSSR-85	AC169182_12.5	(CAG)6(CAA)5	235	267	tgctgttcaaattcagcaaa	58.046	tgtgcattagatccaaaaggg	59.946	270	HB	Present study
MtTFSSR-86	AC174277_34.4	(AAT)5	244	258	gcagcagcaagcatcagtag	59.918	cgtttttgcctttctcttgc	59.996	270	HB	Present study
MtTFSSR-87	AC174277_34.4	(ATC)5	977	991	cccaaaactcatcaagaccc	59.381	gcattgattgctgaagctga	60.104	228	HB	Present study
MtTFSSR-88	AC174290_22.4	(AGA)5	63	77	caacctgatccaaacaatgct	59.985	tcagcagcttgtaaagccaa	59.752	164	GRAS	Present study
MtTFSSR-89	AC174308_1.4	(CAC)5	170	184	agtagcgcattcacaagcac	59.105	tcgattcgatggatccctaa	60.371	209	bHLH	Present study
MtTFSSR-90	AC174315_30.5	(CAT)9	161	187	gatgaaagagggaattggca	60.014	agatggccaagtggtttcac	59.973	190	TUB	Present study
MtTFSSR-92	AC182816_18.5	(CAT)5	901	915	taagtccggtaggttggtgc	59.993	agatgaaacgccgaaaattg	60.074	193	C2C2_Zn-GATA	Present study
MtTFSSR-93	AC183371_23.5	(CAA)6	157	174	acaaccctaatccacccaca	60.088	agctgcattatcgtcttggg	60.235	247	GARP_G2-like	Present study
MtTFSSR-94	AC183371_23.5	(GGT)6	805	822	tcaacagcaaaaccagcatc	59.847	ctccctccagatgcattagc	59.797	132	GARP_G2-like	Present study
MtTFSSR-95	AC186137_9.4	(A)10	675	684	atggaccattggttttctgg	59.647	ggcccctcaacatgttctaa	59.933	189	GARP_G2-like	Present study
MtTFSSR-96	AC192957_10.3	(CAA)5	240	254	ggtcaccaaaatgctcacaa	59.547	atgactgtggtggtggtgaa	59.846	115	C2H2_Zn	Present study
MtTFSSR-97	AC202323_8.3	(CAT)9	161	187	gatgaaagagggaattggca	60.014	agatggccaagtggtttcac	59.973	190	TUB	Present study
MtTFSSR-98	AC202469_22.3	(TCA)5	85	99	tttcattgagtggctcaaacc	60.103	tccaatatgcaaagccacaa	60.073	208	C2H2_Zn	Present study
MtTFSSR-99	AC202469_22.3	(AAG)6	299	316	ttgtggctttgcatattgga	60.073	ggatctgtgcaggagttggt	60.12	150	C2H2_Zn	Present study
MtTFSSR-100	AC202478_18.3	(GGT)6	1123	1140	tggacttttccgtcagtgaa	59.262	ccacttggttgatggtgttg	59.848	263	TCP	Present study
MtTFSSR-101	AC202493_4.4	(GAA)6	61	78	ttggattttgtcaacctcgtc	59.963	cgtcatcatccacattgtcc	59.769	146	GeBP	Present study
MtTFSSR-102	AC202571_16.4	(TCA)5	46	60	ggtgagagacatgatgatggg	60.342	tccttcgattcttgtggacc	60.05	176	PLATZ	Present study
MtTFSSR-103	AC203561_5.4	(CTA)5	344	358	tggtttcaaccttccacctt	59.425	gacatggcttccaccctaaa	59.933	278	C3H-TypeI	Present study
MtTFSSR-104	AC203561_5.4	(TGC)6	741	758	aggttccttcatggtgatgc	59.934	gcagctgccctttgagtatc	59.985	248	C3H-TypeI	Present study
MtTFSSR-105	AY508219_14.5	(TTC)5	1206	1220	aacacggaagaaccttgtgg	60.005	caaagaaattgtagtggttgaagatg	60.304	204	AP2_EREBP	Present study
MtTFSSR-107	CR931742_15.5	(TGG)5	513	527	ttccttccgctacatccaac	60.074	agcttccatcacttgagttgc	59.492	233	CCAAT_HAP3	Present study
MtTFSSR-108	CR931742_48.5	(GAT)5	415	429	tgctcgcgtaagtcaatacg	60.037	accaccaccatcaccaagtt	60.135	166	CCAAT_HAP3	Present study
MtTFSSR-109	CR931807_29.5	(GGA)5	802	816	ctcatcaagaaggtgcggtt	60.255	gtcctccacttccaccttga	60.088	171	HB	Present study
MtTFSSR-111	CR936325_11.5	(GGA)5	55	69	gtggtgggttagtggctgac	60.431	gcagtgcattccatttgatg	60.08	268	Nin-like	Present study
MtTFSSR-112	CR936325_11.5	(ATC)7	227	247	ttgctggattgaagcaagtg	59.988	gcagtgcattccatttgatg	60.08	171	Nin-like	Present study
MtTFSSR-113	CR936325_11.5	(ATA)6	1367	1384	tggttctgctgctgattttg	59.988	tttgttgttgggaaggtgaa	58.995	222	Nin-like	Present study
MtTFSSR-114	CR936325_11.5	(GCA)5	1692	1706	acagggagagggaggacaat	59.929	cccactcgaagaagaagacg	59.982	161	Nin-like	Present study
MtTFSSR-115	CR936325_14.5	(ATC)6	111	128	aagagtaaggaattgggtggg	59.335	gcagcaccttcctgttcttc	59.997	212	C2H2_Zn	Present study
MtTFSSR-116	CR936368_4.5	(CCA)5	283	297	tctctccccaaccctctctt	60.186	ttggttatggctcttgggag	60.066	224	WRKY_Zn	Present study
MtTFSSR-117	CR955005_26.5	(ACA)8	432	455	cttgggttcctgctgctaga	60.529	tctcacgcacctgaactctg	60.178	230	SRS	Present study
MtTFSSR-118	CR955009_38.5	(AGT)5	832	846	gaagtcgctaggaaaccacg	59.875	tgtccttcataagttgcccc	59.933	197	PHD	Present study
MtTFSSR-120	CR962122_47.4	(ATC)5	1467	1481	caagcacctgaaatggaaca	59.691	cgaaattcggtttcaaatgg	60.294	280	PHD	Present study
MtTFSSR-121	CT009492_47.4	(CGG)5	41	55	gagaagacgtgttccgtcaa	58.854	gggaacggtaatggtagcaa	59.823	172	ABI3VP1	Present study
MtTFSSR-123	CT863712_25.5	(AGA)10aagaaaattgtggtaggaagagagagataatatttagttctgaagctgtaaaaaaggaggaaaatggtggttttgtgaagaaggagaagaaggcatctg(ATA)7	89	238	cgtggtaggaaaaggaagaca	59.225	atgcatgcaatcaagtttca	57.7	255	JUMONJI	Present study
MtTFSSR-124	CT962504_13.4	(CAA)6	577	594	atggctgctttgttacctgg	60.132	tgttggggataaagggtgaa	60.162	267	R1)R2R3_MYB	Present study
MtTFSSR-125	CT962504_3.4	(ATA)8	1544	1567	ctgtgatgccttcttccaca	59.831	tttccccaagtatagctaccg	58.286	241	(R1)R2R3_MYB	Present study
MtTFSSR-126	CT963092_30.4	(AAC)6	43	60	ggcggttctgagaatggtt	60.065	ctgatgcctccggtaaccta	60.088	146	ZIM	Present study
MtTFSSR-127	CT963094_8.4	(ATA)6ttaatatgacattatgggatgatgactttattagaagttgggattttgtgatca(ATG)5	791	877	tccctgattttgattggtcc	59.727	ccataggcccatgattctga	60.822	184	(R1)R2R3_MYB	Present study
MtTFSSR-128	CT967314_21.4	(CTT)6	1232	1249	gaaccatggcatcaacatca	60.339	acagctgcattagccgatct	60.007	184	LIM	Present study
MtTFSSR-129	CU012043_24.5	(CAG)6	718	735	tcaggctcagcaacaacatc	59.992	caaaccaaccattccaatcc	60.029	217	bZIP	Present study
MtTFSSR-130	CU012056_50.5	(GAT)6	628	645	tgctgactttgttgggtctg	59.873	tgattgatgggaaaatgggt	59.991	151	AP2_EREBP	Present study
MtTFSSR-131	CU013545_27.3	(TGG)6	750	767	aaggctgctcctgtgaaaaa	59.993	attctgcttcgtgactcgct	60.164	147	PHD	Present study
MtTFSSR-133	CU024880_127.4	(CCT)5	58	72	agctccacctcaccaacaac	60.159	ataccatccccatcaccgta	59.894	234	PHD	Present study
MtTFSSR-134	CU062625_6.3	(CCT)5	58	72	agctccacctcaccaacaac	60.159	ataccatccccatcaccgta	59.894	234	PHD	Present study
MtTFSSR-135	CU062644_1.3	(AAC)7	622	642	aaaggggtgaccaagcttct	60.11	cttcaatgtctgcaacagcc	59.445	267	bHLH	Present study
MtTFSSR-136	CU075908_18.3	(GAC)5	55	69	aggatcctgcaacaattcca	60.461	agcaaaacagcttgcacctt	60.059	256	ZIM	Present study
MtTFSSR-137	CU104774_4.3	(GAG)5	918	932	cttgggcttggttgttttgt	60.008	accgttgattcttgtggagc	60.119	181	PHD	Present study
MtTFSSR-138	CU137661_35.4	(ACA)5	560	574	gtgcaaactgtgacaccacc	60.055	tgcatcttctggttctgtgg	59.831	241	C2C2_Zn-GATA	Present study
MtTFSSR-139	CU137661_5.4	(TTC)5	33	47	tgtcacaaacaactttaggttacaa	57.929	ggtgtgaattttgaggtggg	60.21	114	zf-HD	Present study
MtTFSSR-140	CU326392_7.3	(GTG)5	494	508	tttgggagaaggaagtggtg	60.081	cgaactcgttccatgagtga	59.831	168	HB	Present study
MtTFSSR-141	CU326394_1.4	(CAT)5	326	340	aagcggaggatattcgtgtg	60.096	gaccaaccctagcaggaaca	60.111	150	AP2_EREBP	Present study
MtTFSSR-142	CU424435_7.3	(GAG)8(GAA)10	28	81	tggaatttgatgaacacgaag	58.611	cctgctagcccacttttgac	59.875	226	zf-HD	Present study
MtTFSSR-156	AC150787_27.4	(GAG)8	205	228	actcttcaattgtcaccgcc	60.119	tcagcatcaaaatcacccaa	60.049	259	HB	Present study
MtTFSSR-164	AC160925_12.4	(CAA)5	514	528	ctcagctttggagctttgct	59.898	tctccacgaccagaatttcc	60.05	268	TCP	Present study
MtTFSSR-165	AC161241_14.5	(GCA)5	1504	1518	agtgttgttggaggtggagg	60.002	ttcaaaccctccattcttgg	59.903	234	C2H2_Zn	Present study
MtTFSSR-166	AC161402_24.4	(CAC)5	146	160	tcatcaggcaaaaattgcac	59.67	ttgttgatgatggttgtgcc	60.376	241	PHD	Present study
MtTFSSR-167	AC161402_24.4	(AAG)5	267	281	ccaccacaacaagatcacca	60.416	ggatgatccaccacagatcc	60.145	227	PHD	Present study
MtTFSSR-168	AC165218_26.4	(CAA)5	249	263	tgagattccaacaaccacca	59.935	gggtgacggaagagtgtgat	59.969	250	WRKY_Zn	Present study
MtTFSSR-181	CT485796_3.4	(TAC)5	531	545	cctcctttgtcattccctca	60.042	ccttggagctctcatgcttc	60.096	201	GARP_G2-like	Present study
MtTFSSR-7	AC126794_50.5	(CCA)5	1723	1737	ggtagtacccgtgaaggcaa	59.993	ctggaatggggactctcgta	60.065	260	ARF	Gupta, S.; Prasad, M. 2009
MtTFSSR-12	AC136286_24.4	(TCT)5	196	210	tgagcttttccatcccaaac	60.051	aatcatattggcgaaaaccg	59.795	254	Whirly	Gupta, S.; Prasad, M. 2009
MtTFSSR-14	AC136451_14.4	(AAC)5	308	322	ttttcgttgacgacctcctt	59.711	ggtcgttggtgggtagagaa	59.966	189	C2C2_Zn-GATA	Gupta, S.; Prasad, M. 2009
MtTFSSR-20	AC137824_2.5	(ATC)6	437	454	aacatgggaatatgtcggct	59.273	tcaggttttggaaactcattca	59.587	187	AP2_EREBP	Gupta, S.; Prasad, M. 2009
MtTFSSR-27	AC140548_9.5	(ACA)6	212	229	aatccaccaccaacaaccat	59.95	gtcctgtcggaaacgaccta	60.111	259	C2H2_Zn	Gupta, S.; Prasad, M. 2009
MtTFSSR-48	AC148348_16.4	(AGC)6	145	162	aatttcacctcccaaatccc	59.996	aaatgttccgagccaaacac	59.978	260	AP2_EREBP	Gupta, S.; Prasad, M. 2009
MtTFSSR-51	AC149079_16.4	(AGA)8	111	134	tcctcaaccaaccacttcct	59.549	tctctgatacccatttgccc	59.894	224	AP2_EREBP	Gupta, S.; Prasad, M. 2009
MtTFSSR-62	AC151527_16.4	(CAA)5	51	65	ccgcgaatctcaaaatcaag	60.712	cgtaagctctggcagcttct	59.92	180	AP2_EREBP	Gupta, S.; Prasad, M. 2009
MtTFSSR-68	AC155890_4.5	(ACA)7	295	315	aagaatggcttctgaaatggaa	60.075	tggggtaattttgaacagca	59.013	278	GRAS	Gupta, S.; Prasad, M. 2009
MtTFSSR-72	AC158736_23.5	(TGG)5	105	119	ttgtcaacacttcctgcgag	60.025	agccccattgttttgtgaac	59.836	223	C3H-TypeI	Gupta, S.; Prasad, M. 2009
MtTFSSR-74	AC161241_14.5	(AAT)5	136	150	gcagttaaacagcaacaaactga	59.499	cttggatctggatttcctgg	59.478	164	C2H2_Zn	Gupta, S.; Prasad, M. 2009
MtTFSSR-81	AC165218_26.4	(CCA)8	50	73	acaaaccccaccaactcatc	59.679	cccaacaagtccatgaaacc	60.21	206	WRKY_Zn	Gupta, S.; Prasad, M. 2009
MtTFSSR-84	AC169120_8.4	(TCT)7gaaattcccattcctctccaaagtcagatccaaatt(AAC)5	49	120	tgcagccttgtagcagagaa	59.888	tcgtcgtgatggttgaatgt	59.967	151	bHLH	Gupta, S.; Prasad, M. 2009
MtTFSSR-91	AC174357_2.4	(CTT)7	122	142	tgcttctgctggattgaaaa	59.542	agaaggtgcacgacgaaaac	60.299	214	WRKY_Zn	Gupta, S.; Prasad, M. 2009
MtTFSSR-106	AY515253_13.4	(CTTCTG)5	212	241	gcaccaccaatattcatccc	60.021	ggttcagatctggtggcaat	59.934	256	TCP	Gupta, S.; Prasad, M. 2009
MtTFSSR-110	CR932960_38.4	(AAT)7	31	51	atggcatcttcatcaacaagt	57.122	agcagaagcagaagcaggag	60.035	156	WRKY_Zn	Gupta, S.; Prasad, M. 2009
MtTFSSR-119	CR956392_5.4	(ACC)7	517	537	tcgcgccttctagttctctc	59.859	gctgcaggcctatactcagg	60	266	C2C2_Zn-GATA	Gupta, S.; Prasad, M. 2009
MtTFSSR-122	CT010521_42.4	(CAA)5	2461	2475	tggagaaagaaggtggatgg	60.042	tctgcagaaatcatgcgaac	59.955	278	CCAAT_HAP5	Gupta, S.; Prasad, M. 2009
MtTFSSR-132	CU019606_14.4	(T)10	640	649	tgcaagttcttcttgcatgg	59.988	cagcctgagctagaggtacaca	59.702	255	C2C2_Zn-CO-like	Gupta, S.; Prasad, M. 2009
MtTFSSR-143	AC121235_20.5	(ATC)7	545	565	ggcctttaaacgaagtttctca	59.773	tcttgaacacgtggtggact	59.152	280	(R1)R2R3_MYB	Gupta, S.; Prasad, M. 2009
MtTFSSR-144	AC124968_40.4	(ATC)5	137	151	tctctgaatccaccaggtcc	60.048	gtcacgtgcactgcttgaat	59.912	252	C2C2_Zn-GATA	Gupta, S.; Prasad, M. 2009
MtTFSSR-145	AC139600_14.4	(AAC)6	223	240	caaatggtgttctcaaacgc	59.174	gcatgaattcacaacaaccg	59.972	159	zf-HD	Gupta, S.; Prasad, M. 2009
MtTFSSR-146	AC140671_9.4	(GCT)7(TCT)6	352	390	tgctgcaagagcctatgatg	60.119	aggatgatgaagttggtggg	59.779	230	AP2_EREBP	Gupta, S.; Prasad, M. 2009
MtTFSSR-147	AC144645_9.4	(CAT)5	350	364	ggccatatctctaccgacga	60.059	gccatgattgtgtcgaagtg	60.12	216	(R1)R2R3_MYB	Gupta, S.; Prasad, M. 2009
MtTFSSR-148	AC145164_12.4	(GCA)5	1228	1242	atcccgctttcttttccaat	59.909	agatcttggtgggaacatgc	59.934	203	AP2_EREBP	Gupta, S.; Prasad, M. 2009
MtTFSSR-149	AC146554_29.5	(ATC)6	71	88	gcaagagattcttcacactcca	59.478	ccatggtgaagctatacggc	60.49	110	GRAS	Gupta, S.; Prasad, M. 2009
MtTFSSR-150	AC146750_1.4	(GTG)5	389	403	tggccacatgaggagacata	60.072	gcagttgcctttccaatctt	59.316	225	C2H2_Zn	Gupta, S.; Prasad, M. 2009
MtTFSSR-151	AC148484_24.5	(CTG)5	674	688	gttttgaccggtgattcgtt	59.836	agccgttgctttttgagcta	60.152	226	C2H2_Zn	Gupta, S.; Prasad, M. 2009
MtTFSSR-152	AC149131_32.4	(GTG)6	710	727	tggagaagagctgggaagaa	60.065	tgaagccctatccatcttgc	60.177	275	bHLH	Gupta, S.; Prasad, M. 2009
MtTFSSR-153	AC149471_36.5	(CAA)5	223	237	gcaacaacagagctccatca	59.992	atcaaagccaccaccttgac	59.973	235	bHLH	Gupta, S.; Prasad, M. 2009
MtTFSSR-154	AC149638_14.4	(TCC)7	300	320	ttcttctggtgctgctgttg	60.175	ccacaagcatcctcaacctt	60.111	275	MYB_related	Gupta, S.; Prasad, M. 2009
MtTFSSR-155	AC150787_18.4	(AAT)5	358	372	aaaggctcagagggagtcct	59.439	gtgagctttctcagatgggc	59.957	278	PHD	Gupta, S.; Prasad, M. 2009
MtTFSSR-157	AC150979_21.4	(TTC)6	105	122	tggtaaattcaagggccaag	59.931	tggagtaggtttgggtttgg	59.824	133	C2H2_Zn	Gupta, S.; Prasad, M. 2009
MtTFSSR-158	AC151527_5.4	(TAA)6	780	797	tccaaagatgtgcatgtgct	60.272	atgccactaccaccaccact	60.307	206	C3H-TypeI	Gupta, S.; Prasad, M. 2009
MtTFSSR-159	AC152422_6.5	(AAC)5	556	570	gcgactaacggtggcataat	59.988	tgaaacgtagctcattgcca	60.401	112	C2C2_Zn-GATA	Gupta, S.; Prasad, M. 2009
MtTFSSR-160	AC155884_8.4	(CAA)6	805	822	gcaccacctacttccttcca	60.111	ggtgcagcctggtgattatt	59.962	248	NAC	Gupta, S.; Prasad, M. 2009
MtTFSSR-161	AC155891_16.5	(TGC)5	252	266	tcagcaaacaagtcaatgcc	59.847	gaagtgcctgtgatgaagca	59.992	268	ZIM	Gupta, S.; Prasad, M. 2009
MtTFSSR-162	AC157490_22.4	(GAA)5	88	102	caaagtaggttcaggcggag	59.869	agcatcgacttggctgagat	59.981	211	PHD	Gupta, S.; Prasad, M. 2009
MtTFSSR-163	AC160013_10.4	(CAA)5	349	363	tcaccctctcctacaccacc	59.962	tctccataccctttgattcca	59.373	280	AP2_EREBP	Gupta, S.; Prasad, M. 2009
MtTFSSR-169	AC165431_31.5	(TGA)5	210	224	ggagaatgatgaggcatgtg	59.04	gaagatcaggagtccaccga	60.199	194	GARP_G2-like	Gupta, S.; Prasad, M. 2009
MtTFSSR-170	AC172742_17.5	(CAA)5	93	107	tggtcgatgatgatgacgat	59.882	ggttagcccttttccctctg	60.068	111	bHLH	Gupta, S.; Prasad, M. 2009
MtTFSSR-171	AC183371_23.5	(TGG)5	462	476	aaacgcatgcagggtatttc	59.967	agaaaatgtggcggtacagg	59.993	122	GARP_G2-like	Gupta, S.; Prasad, M. 2009
MtTFSSR-172	AC187278_31.5	(CAA)6	84	101	ggcttttcacgagcatcttc	59.962	ttctggttccatttgcatga	60.049	136	HB	Gupta, S.; Prasad, M. 2009
MtTFSSR-173	AC202374_8.4	(ATA)6	950	967	aggagaagaatctccgagcc	59.919	tccattgcaactaccaccaa	59.964	254	ABI3VP1	Gupta, S.; Prasad, M. 2009
MtTFSSR-174	AC202512_8.4	(ACA)6	212	229	aatccaccaccaacaaccat	59.95	gtcctgtcggaaacgaccta	60.111	259	C2H2_Zn	Gupta, S.; Prasad, M. 2009
MtTFSSR-175	AC202522_15.3	(ATA)6	950	967	aggagaagaatctccgagcc	59.919	tccattgcaactaccaccaa	59.964	254	ABI3VP1	Gupta, S.; Prasad, M. 2009
MtTFSSR-176	AY515253_9.4	(CTT)5	182	196	tgattgaagccctagctggt	59.836	gggatgaaagcgaagaatca	60.155	198	PHD	Gupta, S.; Prasad, M. 2009
MtTFSSR-177	CR538722_9.4	(ACC)5	232	246	gtcctcgaacagctcagtcc	59.993	gcgtttttattgccgttgtt	60.006	118	GRAS	Gupta, S.; Prasad, M. 2009
MtTFSSR-178	CR931809_18.5	(CAA)11	153	185	gcctggtggaactgaaccta	60.111	aaccatcaagagcatgaccc	59.934	188	zf-HD	Gupta, S.; Prasad, M. 2009
MtTFSSR-179	CT030180_2.5	(TGA)5	600	614	cgaatctagcaaagaaccgc	59.982	gagtgagggccataccaaaa	59.933	197	C2C2_Zn-CO-like	Gupta, S.; Prasad, M. 2009
MtTFSSR-180	CT030192_34.5	(GAA)5	43	57	ctcaggttacccactggtga	58.565	acctcaatgccagcttcaac	60.263	137	WRKY_Zn	Gupta, S.; Prasad, M. 2009
MtTFSSR-182	CT573020_12.4	(GAA)5	289	303	ctgcaagtgaagagggagaga	59.73	tgttctggctctccgattct	59.95	261	HB	Gupta, S.; Prasad, M. 2009
MtTFSSR-183	CT961056_22.5	(GAA)5	130	144	ccaccgcaagaagacaaaat	60.11	gaggtggagtggtttttgga	59.943	136	GeBP	Gupta, S.; Prasad, M. 2009
MtTFSSR-184	CU062496_15.3	(CAT)5	379	393	gaggaggccaactcctttct	59.817	ccctcacctttcttcttccc	60.045	186	WRKY_Zn	Gupta, S.; Prasad, M. 2009
