# Supplementary material for: Development and Characterization of Transcription Factor Gene-Derived Microsatellite (TFGM) Markers in Medicago truncatula and Their Transferability in Leguminous and Non-Leguminous Species
Source: Molecules. 2015 May 15;20(5):8759–71. doi: 10.3390/molecules20058759 (PMC6272326; doi:10.3390/molecules20058759)
Supplement: Supplementary file 1 [file molecules-20-08759-s002.zip › Supplementary Files/Table S2.xlsx]

## Sheet: Table S2
Table S2. BLASTN matches for 160 transcription factor sequences against 3,828 EST sequences
EST accession No.	TF accession No.	Identities	E-value
AL370166	AC166046_9.5	100	0
AL370166	AC182816_18.5	99.71	0
AL371202	AY515253_9.4	99.33	0
AL371544	AC146750_1.4	99.71	0
AL382753	CT961056_22.5	100	0
AL382911	CR956392_5.4	99.62	2e-137
AL383022	AC137824_2.5	97.3	1e-49
AL387685	AC172742_17.5	96.23	1e-18
AL389599	AC151527_16.4	100	1e-176
AW559239	AC149079_16.4	98.14	0
AW559374	AC148348_16.4	99.57	0
AW559374	AC148348_19.4	81.82	1e-153
AW559680	CR538722_9.4	99.08	2e-169
AW573836	AC172742_17.5	97.53	0
AW685077	AC153643_19.5	88.85	0
AW685095	AC165218_26.4	100	3e-164
AW685095	AC165218_26.4	99.35	6e-77
AW685808	AC140671_9.4	100	0
AW686949	CU062644_1.3	100	0
AW688546	AC153643_19.5	99.82	0
AW691174	AC149131_32.4	99.84	0
AW693805	AC157490_22.4	99.78	0
AW696815	CT030192_34.5	99.75	0
AW773558	CU062644_1.3	100	0
AW980969	AC151527_16.4	79.28	2e-37
BE203866	AC155890_4.5	100	0
BE240000	AC155891_16.5	100	0
BE240450	AC152422_6.5	99.73	0
BE318046	AC136451_14.4	99.37	0
BE997484	AY515253_13.4	100	0
BE999442	AC169120_8.4	100	2e-70
BF003922	AC145164_12.4	100	0
BF005228	AC124968_40.4	100	9e-126
BF005772	CT010521_42.4	100	0
BF519690	AC187278_31.5	100	0
BF520204	AC136286_24.4	99.84	0
BF633248	AC124968_40.4	99.76	0
BF637047	CR931809_18.5	98.94	2e-144
BF643905	AC126794_50.5	99.82	0
BF644907	AC150979_21.4	100	0
BF647605	AC146554_29.5	99.83	0
BF649521	AC202512_8.4	99.66	0
BF649521	AC140548_9.5	99.66	0
BF649610	AC149471_36.5	99.68	0
BF650037	AC144563_5.4	99.44	5e-92
BG448613	AC148484_24.5	100	0
BG448613	AC148484_24.5	98.11	1e-49
BG448613	AC140915_53.5	84.55	2e-101
BG448613	AC161241_14.5	82.74	1e-88
BG452368	AC139600_14.4	99.61	4e-133
BG580121	AC202522_15.3	99.76	0
BG580121	AC202374_8.4	99.76	0
BG581784	CR936325_11.5	100	3e-113
BG588321	AC162439_18.4	97.62	8e-36
BG646240	AC165431_31.5	99.84	0
BG646501	AC161402_24.4	97.47	0
BG647766	AC183371_23.5	100	0
BI262811	AC202323_8.3	91.86	2e-64
BI262811	AC174315_30.5	91.86	2e-64
BI267085	AC161241_14.5	100	8e-169
BI269572	AC151527_5.4	99.03	2e-159
BI271389	AC149638_14.4	99.64	0
BI272620	CU019606_14.4	99.69	0
BI273228	AC150787_18.4	97.14	0
BI309213	CU062496_15.3	99.57	0
BI309968	AC144645_9.4	99.73	0
BI310602	AC155884_8.4	99.46	0
BM778905	AC150784_29.4	95.42	3e-138
BM779582	AC174357_2.4	99.38	1e-170
BQ137832	AC155891_16.5	100	6e-98
BQ141447	AC144617_29.5	98.82	5e-131
BQ141534	CT030180_2.5	100	0
BQ147437	AC121235_20.5	98.85	0
BQ147546	AC136955_16.5	75	3e-16
BQ147546	AC121235_20.5	97.5	2e-13
BQ149085	AC163897_1.4	99.25	2e-66
BQ155221	CT573020_12.4	100	0
CA859028	AC160013_10.4	100	0
CA917400	AC187278_31.5	98.62	0
CA922031	CT485796_3.4	99.72	0
CA989845	AC160013_10.4	100	0
CB891137	AC158736_23.5	99.39	0
CB894944	CR932960_38.4	99.81	0
